# Supplementary material for: Are Complementary Feeding Practices Aligned with Current Recommendations? A Narrative Review
Source: Children (Basel). 2023 Apr 28;10(5):794. doi: 10.3390/children10050794 (PMC10217166; doi:10.3390/children10050794)
Supplement: Supplementary file 1 [file children-10-00794-s001.zip]

Archive with 1 entries (1 files):
- children-2335472-supplementary.pdf
